# Supplementary material for: Experimental and numerical study on the flexural capacity of fiber mesh fabric-reinforced RC slabs
Source: PLoS One. 2026 May 18;21(5):e0348872. doi: 10.1371/journal.pone.0348872 (PMC13183199; doi:10.1371/journal.pone.0348872)
Supplement: S1 File — (XLSX) [file pone.0348872.s001.xlsx]

## Sheet: Sheet1
Fig.3. Stress-strain curve for fiber mesh fabrics																					Fig.8. Load-deflection curves at mid-span											Fig.10. Load-deflection curves at mid-span											Fig.11. Concrete strain curves
(a) Glass fiber mesh fabric										(b) Carbon fiber mesh fabric											CDB-5		CDB-4		GDB-3		GDB-2		DB-1			CDB-5		CDB-4		GDB-3		GDB-2		DB-1			(a) DB-1
G120 horizontal		G120 vertical		G240 horizontal		G240 vertical				C120 vertical		C120 horizontal		C240 vertical		C240 horizontal					X	Y	X	Y	X	Y	X	Y	X	Y		X	Y	X	Y	X	Y	X	Y	X	Y		½Fcr		Fcr		Fy		Fu
X	Y	X	Y	X	Y	X	Y			X	Y	X	Y	X	Y	X	Y				0	0	0	0	0.01596	0.13016	-0.03876	-0.29711	-0.02052	-0.0283		-1.13999	-0.00796	-3.33928	-0.01433	0	0.02308	0	0	6.61195	-0.00875		X	Y	X	Y	X	Y	X
0.03329	0.01401	4.06E-5	-0.00038	8.139E-4	0.00369	0.02964	8.48896E-4			0.02223	0.01047	0.00296	0.01641	0.00684	-0.0034	0.00266	0.01839				0.1881	2.91171	0.05643	2.67544	0.11628	2.28919	0.08892	2.70798	0.18924	2.44765		31.4638	1.52536	-3.33928	0.89691	17.8253	0.97809	23.2558	0.81892	15.5039	1.25265		-30	100	-57.1	100	-221.7	100	-698.5
0.43958	0.16766	0.00264	9.7E-4	0.01283	0.00612	0.97355	0.30815			0.16587	0.09861	0.0668	0.03622	0.09815	0.04216	0.01517	0.02033				0.24966	5.12733	0.15276	5.53763	0.18924	3.81437	0.22572	5.3056	0.57228	4.46802		72.9594	3.58181	16.6964	2.12251	44.7706	1.80178	53.3516	1.94105	54.0356	2.25939		-17.8	75	-24	75	57.5	75	127.9
0.75809	0.30518	0.00853	0.00419	0.02582	0.00908	2.4487	0.79117			0.2736	0.16992	0.11389	0.05999	0.23153	0.12733	0.02848	0.02381				0.36765	7.36842	0.12312	8.08715	0.24396	5.57725	0.399	8.3107	0.89147	6.90436		129.275	4.59651	58.9938	3.17302	82.4939	2.8125	116.279	3.17859	148.883	2.92392		0	50	12.5	50	215.5	50	752.6
1.22207	0.47411	0.0153	0.00779	0.03885	0.01283	4.15869	1.3107			0.42544	0.29966	0.19927	0.11149	0.37825	0.2442	0.04184	0.02867				0.40869	9.45671	0.24909	11.0696	0.32604	7.57782	0.61788	10.7301	1.04651	9.24165		227.086	5.32709	143.589	3.92111	155.246	3.68792	212.038	3.65609	194.482	3.16638		9.8	25	33.2	25	958.5	25	2105.2
1.65344	0.58192	0.0237	0.01207	0.05111	0.01675	5.21888	1.72071			0.62962	0.51259	0.30461	0.20359	0.63167	0.49278	0.05435	0.03424				0.51129	12.0289	0.51585	13.8356	0.45372	9.59819	0.79115	13.5569	1.30187	12.4307		316.005	5.67434	185.886	4.29515	221.158	4.20204	278.386	3.80014	304.15	3.25817		45.7	0	390.3	0	2541.5	0
2.08231	0.71604	0.0331	0.01675	0.06423	0.02036	6.9699	2.1961			0.75992	0.66808	0.43627	0.31848	0.73427	0.61361	0.0677	0.04103				0.62415	14.5246	0.64181	16.4813	0.5814	11.5591	0.97355	15.416	1.86731	15.8178		621.295	6.22002	254.898	4.62145	337.437	4.43283	393.753	3.95135	496.808	3.368
2.54879	0.85017	0.0427	0.02129	0.07657	0.02369	8.14865	2.4966			0.85944	0.81862	0.51687	0.41355	0.97948	0.86319	0.08017	0.0478				0.737	17.3005	0.90116	19.9689	0.71819	13.5201	1.19243	17.5552	2.37802	18.9672		855.449	6.51316	317.231	4.80847	421.797	4.72729	499.088	4.22989	689.466	3.44917
2.93251	0.9461	0.0534	0.02615	0.08976	0.02636	8.18741	2.31324			0.98974	1.00283	0.64854	0.55518	1.15287	1.05928	0.09352	0.0555				0.7883	19.2869	1.19756	21.9892	0.84587	15.3424	1.34747	19.1087	3.01642	21.2847		1139.99	7.00923	415.183	5.15864	544.916	4.91432	601.915	4.45273	819.881	3.70703
3.32877	1.03014	0.0639	0.03043	0.103	0.02179	8.38577	2.21138			1.18057	1.2326	0.80734	0.73543	1.30164	1.23755	0.10684	0.06376				1.02428	21.1715	1.62734	24.0096	1.01915	17.5014	1.76699	21.2733	3.56361	23.3843		1383.04	7.56393	551.756	5.42365	674.875	5.23663	727.314	4.65965	974.008	3.90758
3.80529	1.1719	0.0756	0.0343	0.11542	0.02694	8.42453	1.95501			1.30575	1.35045	0.94859	0.88795	1.513	1.50495	0.11934	0.07184				1.44494	22.5467	1.98301	26.03	1.15595	19.0068	2.1865	23.9728	4.39352	24.4737		1679.43	8.19981	674.875	5.6624	782.034	5.43559	822.617	4.8984	1080.71	4.19885
4.49498	1.38328	0.0875	0.03787	0.12866	0.0321	8.54309	2.03565			1.42784	1.49208	1.23666	1.21081	1.74897	1.78523	0.1327	0.08089				1.68605	24.5586	2.30905	28.363	1.41131	21.1856	2.56042	25.5263	4.87688	26.2762		1975.83	8.69137	804.834	5.94493	911.993	5.65047	958.048	5.1093	1225.95	4.49968
4.49498	1.38328	0.099	0.04188	0.14197	0.03705	8.58185	1.70628			1.57045	1.65549	1.46728	1.44652	1.74897	1.78523	0.14601	0.09043				1.96306	27.309	2.99818	30.1669	1.69403	22.9287	3.24441	27.6146	5.49704	29.2077		2192.2	9.06568	927.953	6.18368	1073.42	5.95687	1101	5.38784	1273.37	4.70023
4.79093	1.47071	0.1114	0.04756	0.15444	0.04153					1.78283	1.90705	1.69631	1.66143	2.00752	2.06154	0.15852	0.0997				2.0554	28.4805	3.42054	31.7544	2.0041	24.7906	3.70953	29.3973	6.19927	30.7131		2367.08	9.58882	1073.87	6.39856	1241.45	6.15583	1276.56	5.60272	1323.76	4.85303
5.17465	1.58956	0.12321	0.05312	0.16771	0.04604					1.96546	2.11205	1.85431	1.84564	2.22503	2.32003	0.17184	0.10982				2.47606	30.1868	3.87996	33.2456	2.37802	26.7516	4.23849	31.3073	6.91974	32.9117		2604.2	10.0759	1203.83	6.64129	1444.6	6.35876	1444.6	5.81759	1436.39	5.04404
5.43548	1.67784	0.13592	0.05916	0.18017	0.05052					2.08653	2.25863	2.06897	2.07244	2.35226	2.45968	0.18519	0.12062				2.77873	31.9694	4.01334	34.8331	2.7337	28.5144	4.83128	32.1732	7.70406	33.6446		2630.87	10.1509	1304.15	6.82831	1537.39	6.49406	1625.17	6.09216	1584.59	5.32099
6.17282	1.89686	0.14879	0.06525	0.19349	0.05479					2.19938	2.3755	2.30518	2.28735	2.46101	2.56862	0.1977	0.13114				3.12756	32.657	4.50239	36.1078	3.0985	30.1585	5.2508	32.6061	8.37893	35.3877		2783.86	10.4892	1381.67	7.04319	1662.79	6.64129	1783.17	6.31499	1629.05	5.51199
6.50137	2.00382	0.16093	0.07096	0.20681	0.05365					2.30711	2.50127	2.50068	2.46067	2.48153	2.52009	0.21101	0.14288				3.3738	33.0645	4.9544	37.599	3.39945	31.9015	5.73415	34.8727	8.98085	36.8336		2971.96	10.6722	1479.71	7.21827	1879.74	6.9827	1908.57	6.54181	1720.93	5.77462
6.77223	2.09635	0.17396	0.07708	0.21931	0.05889					2.37278	2.57258	2.6124	2.55772	2.51436	2.58	0.22352	0.15401				3.65082	34.6944	5.61389	39.8359	3.70041	32.7731	6.55495	35.7385	9.70132	37.6259		3170.09	10.9149	1586.87	7.4053	1979.44	7.24931	2046.51	6.70893	1803.92	5.98472
7.11332	2.18379	0.18703	0.08323	0.23263	0.06422					2.39843	2.5805	2.72332	2.65874	2.53694	2.59	0.23683	0.16596				3.95349	35.4584	6.06589	41.3031	4.28409	33.4267	7.10214	36.0441	10.6042	38.4578		3405.84	11.2333	1728.26	7.59869	2259.67	7.46021	2179.43	6.94371	1878.02	6.21392
7.49704	2.2916	0.19933	0.089	0.24509	0.0693					2.41587	2.52603	2.75923	2.67756	2.55438	2.5933	0.25019	0.17825				4.26129	36.6299	6.56236	42.7943	5.09576	34.5755	7.61286	38.2598	11.3885	40.1415		3641.59	11.5118	1858.49	7.91384	2483.31	7.76661	2292.29	7.12675	2405.8	6.825
7.82558	2.37564	0.21249	0.09512	0.25845	0.07453					2.42921	2.55079	2.772	2.56466	2.56156	2.55	0.26269	0.19026				4.487	37.3939	7.28112	44.4779	5.71591	36.1403	8.45189	39.9915	12.3461	41.528		3852.26	11.7347	2005.6	8.19079	2898.27	8.16453	2427.72	7.27796	2851.57	7.19838
8.06384	2.46817	0.22487	0.101	0.27176	0.07986					2.45075	2.55079	2.81829	2.58744	2.59952	2.58	0.27601	0.20335				4.85123	38.2343	7.86651	45.9692	6.14455	37.5269	9.01733	41.4686	13.1943	42.9938		4168.26	12.0132	2184.07	8.52504	3167.72	8.45899	2568.17	7.37346	3067.26	7.34163
8.1767	2.51401	0.2381	0.10721	0.28423	0.08478					2.4723	2.54287	2.84462	2.40521	2.63235	2.6	0.28851	0.21591				5.21033	39.8642	8.4593	47.6769	6.67351	38.9332	9.68308	43.2003	14.0789	43.8257		4343.82	12.1803	2381.83	8.81632	3733.57	8.77732	2818.77	7.50645	3160.29	7.48886
8.22435	2.38752	0.25138	0.11345	0.29758	0.09005					2.50308	2.58843	2.86856	2.42997	2.66621	2.55574	0.30183	0.22938				5.55917	41.3922	8.94836	49.0478	7.09302	40.2405	10.4127	44.4228	14.7082	44.9547		4521.89	12.4987	2528.94	9.0885	4056.92	9.04393	3171.8	7.73957	3428.75	7.5764
8.24692	2.34508	0.26376	0.11928	0.3109	0.0955					2.56361	2.61814	2.87973	2.22991	2.69699	2.41412	0.31519	0.24312				5.92339	43.0985	9.57079	50.1061	7.6767	41.5676	11.1605	45.2122	15.5654	45.7668		4684.91	12.7215	2697.76	9.3177	4310.2	9.28268	3565.09	8.13494	3640.69	7.70374
8.27953	2.36036	0.27708	0.12546	0.3234	0.10074					2.6067	2.6429	2.89489	2.12097	2.70417	2.30221	0.32769	0.25586				6.31327	43.7097	10.2896	51.3809	8.22389	42.974	11.8536	46.4346	16.1947	46.9751		4885.54	12.8528	2893.11	9.5278	4614.68	9.38614	3761.06	8.24311	3906.8	7.80719
8.3021	2.30263	0.29035	0.1319	0.33676	0.10636					2.62415	2.65973			2.71238	2.17544	0.34101	0.26956				6.71341	45.6452	10.9416	52.4392	8.67077	44.4793	12.5376	47.1732	16.8787	47.5693		5096.22	13	3105.34	9.72358	4991.92	9.70448	4042.25	8.22911	4154.06	7.95045
8.31464	2.18803	0.30278	0.13796	0.35008	0.11204					2.65185	2.66766			2.74111	2.20614	0.35436	0.28359				7.11867	47.3769	11.4307	52.6556	8.98085	45.5886	13.4405	48.2173	17.2891	48.4409		5153.9		3341.69	9.96233	5334.12	9.87956	4336.21	8.40628	4413.1	8.05391
8.36981	2.18379	0.31613	0.14437	0.36258	0.11752					2.66313	2.64587			2.75239	2.17841	0.36683	0.29694				7.71375	48.7012	11.9864	53.4975	9.90196	46.6582	14.3434	49.2615	18.3014	49.2926				3568.38	10.139	5784.11	9.987	4709.37	8.71959	4698.05	8.23297
8.41496	2.12267	0.3286	0.15032	0.3759	0.12317					2.68776	2.65973			2.75958	2.10017	0.38018	0.3112				8.10363	50.1273	12.6089	54.676	10.6954	47.5495	15.0912	50	19.2864	49.867				3742.03	10.2727	6269.12	10.2894	4818.09	8.81471	5067.77	8.43193
8.48267	2.12267	0.34191	0.15679	0.3884	0.1285					2.70109	2.66072			2.79446	2.14375	0.39269	0.32459				8.41655	51.9355	13.3943	55.1089	11.4432	48.2824	16.0579	50.6876	20.0707	50.8574				3992.84	10.4351	6826.89	10.6476	5004.67	8.95271	5326.81	8.52345
8.52782	2.02334	0.35523	0.16335	0.40172	0.1343					2.71546	2.60427			2.82832	2.06452	0.406	0.33917				8.77565	53.6163	13.9501	56.3837	12.1819	49.5105	17.0064	51.5535	21.0648	51.8874				4185.78	10.6213	7589.44	10.7948	5289.24	9.12989	5576.43	8.72241
8.5529	1.95034	0.36773	0.16953	0.41507	0.1401					2.72059	2.48543			2.83755	2.02985	0.41936	0.35413				9.22709	54.7368	14.6688	56.7926	12.9389	50.4612	17.7633	52.0374	21.9494	52.6401				4405.24	10.8362	7877.75	10.8744	5451.44	9.19116	5844.89	8.81791
8.72093	2.00382	0.38105	0.17612	0.42758	0.14537					2.72674	2.28834			2.8591	2.015	0.43186	0.36813				9.85807	55.3481	15.4172	57.7547	13.7141	51.3724	18.6024	52.9032	22.907	53.1155				4521.01	10.8505	8389.71	10.9937	5916.55	9.44981	6115.7	8.90943
8.72093	1.85441	0.39432	0.18262	0.44089	0.15084					2.75342	2.19525					0.44518	0.38333				10.2685	56.7742	16.1064	58.5003	14.5805	52.343	19.4779	53.2088	24.129	53.8483				4716.35	10.9603	8931.31	11.0853	6269.49	9.65275	6398.29	9.02881
8.7109	1.68548	0.40687	0.18859	0.45421	0.15647					2.76778	2.19822					0.45854	0.3987				10.7455	58.5314	17.0178	58.813	15.2918	53.2145	20.1619	53.8964	24.9681	54.1653				4904.47	11.0892	9505.24	11.2444	6619.7	9.79998	6662.04	9.19196
		0.42019	0.19489	0.46671	0.16191					2.78215	2.19128					0.471	0.41282				11.156	59.7029	17.8996	59.3421	16.0488	53.8681	21.0921	54.4567	26.026	54.6406				5155.28	11.1991			6969.9	9.95915	6885.76	9.35908
		0.43269	0.20095	0.48007	0.16768					2.79549	1.70105					0.48436	0.42802				11.6279	60.3905	18.685	59.5586	16.751	54.5614	21.9494	54.8642	27.2207	55.2745				5389.22	11.2564			7281.81	10.1263	7271.96	9.53815
		0.44601	0.20736	0.49257	0.17307											0.49767	0.44342				12.0793	61.7148	19.6039	60.1839	17.2891	55.2943	22.9435	55.4245	28.1509	55.7102				5558.04	11.4044			7673.05	10.2456	7561.62	9.61773
		0.45932	0.21372	0.50589	0.17875											0.51018	0.45792				12.7411	62.6316	20.293	60.6169	18.2376	55.6706	23.8646	56.0356	29.1724	56.4629				5789.56	11.4617			8017.78	10.3212	7830.08	9.72915
		0.47183	0.2196	0.5192	0.18434											0.52353	0.47329				13.3157	63.6502	21.071	61.2422	19.3354	56.3243	24.7948	56.2903	30.1756	56.8393				6013.85	11.5715			8395.35	10.4287	8155.06	9.7968
		0.48518	0.22584	0.53175	0.18967											0.53604	0.48729				13.7979	64.4652	21.8565	61.8916	20.3728	56.8336	25.7615	56.7742						6218.84	11.6097			8827.63	10.5526	8541.26	9.99178
		0.4985	0.23208	0.54507	0.19544											0.54935	0.50225				14.316	65.5093	22.805	62.2043	21.4102	57.2581	26.555	57.0289						6423.83	11.7195			9194.25	10.6043	8809.72	10.0515
		0.511	0.23793	0.55757	0.20077											0.56267	0.51739				14.9008	66.2224	23.8201	62.7334	22.3358	57.725	27.6129	57.3345						6713.24	11.7721			9577.29	10.8	9085.25	10.1669
		0.52432	0.24408	0.57089	0.2066											0.57517	0.53171				15.4087	66.9355	24.6722	63.3828	23.3254	57.9796	28.7437	57.7165						6927.88	11.8294					9344.29	10.3459
		0.53682	0.24985	0.58424	0.21231											0.58853	0.54697				15.973	67.4958	25.517	63.6955	24.2032	58.2767	29.756	58.073						7135.29	11.9058					9572.71	10.4295
		0.55018	0.25597	0.59671	0.21749											0.60103	0.56096				16.5322	68.1579			24.8415	58.4041	30.6772	58.5059						7282.4	11.9201
		0.56349	0.26201	0.61006	0.22317											0.61435	0.57587				17.1272	68.6163			25.7193	58.6587								8201.79	12.0156
		0.57596	0.26775	0.62338	0.22897											0.62767	0.59086				17.7377	68.9219			26.5971	58.8285
		0.58931	0.27395	0.63588	0.23439											0.64017	0.60507				18.3738	69.5586			27.4749	59.0832
		0.60267	0.28007	0.64924	0.23978											0.65353	0.62024								28.2889	59.4228
		0.61513	0.2857	0.66174	0.24502											0.66684	0.63505								29.3183	59.635
		0.62849	0.29152	0.67506	0.25061											0.67935	0.64908								30.3876	59.9321
		0.641	0.29682	0.68837	0.25612											0.6927	0.66358
		0.65431	0.30274	0.70088	0.26127											0.70517	0.67728
		0.66767	0.30865	0.71424	0.26675											0.71852	0.69216
		0.68017	0.31407	0.72755	0.27234											0.73184	0.70697
		0.69349	0.31969	0.74006	0.2775											0.74434	0.72039
		0.70684	0.32532	0.75337	0.28297											0.7577	0.73465
		0.71931	0.33068	0.76588	0.28798											0.77102	0.74911
		0.73266	0.33633	0.77919	0.29325											0.78352	0.76299
		0.74517	0.3416	0.79255	0.29852											0.79684	0.77787
		0.75848	0.3471	0.80505	0.3035											0.80934	0.79198
		0.7718	0.35232	0.81837	0.30889											0.8227	0.80695
		0.78435	0.35741	0.83172	0.31442											0.83601	0.82139
		0.79766	0.36295	0.84423	0.31955											0.84852	0.83497
		0.81098	0.36842	0.85755	0.32494											0.86183	0.8497
		0.82348	0.37343	0.8709	0.33015											0.87519	0.86402
		0.83684	0.37876	0.88341	0.33498											0.88769	0.87744
		0.84934	0.38377	0.89672	0.34034											0.90101	0.89187
		0.86266	0.38907	0.90919	0.34529											0.91351	0.90546
		0.87597	0.39443	0.92258	0.35059											0.92683	0.92028
		0.88848	0.39943	0.9359	0.35583											0.94019	0.93495
		0.90179	0.40473	0.9484	0.3606											0.95269	0.94862
		0.91515	0.40998	0.96172	0.3657											0.96601	0.96242
		0.92766	0.41463	0.97422	0.3705											0.97936	0.9765
		0.94101	0.41961	0.98754	0.37557											0.99187	0.99006
		0.95348	0.4243	1.0009	0.38063											1.00518	1.00476
		0.96683	0.42922	1.0134	0.38526											1.01769	1.0185
		0.98015	0.43405	1.02672	0.39024											1.031	1.03308
		0.99265	0.43856	1.04007	0.39536											1.04436	1.04763
		1.00601	0.44342	1.05258	0.40014											1.05686	1.06107
		1.01932	0.44831	1.06589	0.40523											1.07018	1.07592
		1.03183	0.45285	1.0784	0.40992											1.08354	1.09071
		1.04515	0.45756	1.09175	0.41504											1.096	1.10438
		1.05765	0.46201	1.10507	0.42017											1.10936	1.11859
		1.07101	0.46673	1.11757	0.42503											1.12186	1.13179
		1.08432	0.47159	1.13089	0.43024											1.13518	1.14638
		1.09683	0.47633	1.14421	0.43545											1.14853	1.16111
		1.11014	0.48134	1.15671	0.4402											1.161	1.1749
		1.1235	0.48626	1.17007	0.44517											1.17435	1.18948
		1.136	0.49068	1.18257	0.44995											1.18767	1.20392
		1.14932	0.49551	1.19589	0.45525											1.20017	1.2176
		1.16182	0.49996	1.2092	0.46046											1.21349	1.23259
		1.17514	0.50477	1.22171	0.46517											1.22685	1.24747
		1.1885	0.50957	1.23506	0.47021											1.23935	1.26123
		1.201	0.51393	1.24838	0.47519											1.25267	1.27572
		1.21432	0.51844	1.26088	0.4799											1.26517	1.28934
		1.22767	0.52313	1.27424	0.48503											1.27853	1.30372
		1.24018	0.52752	1.28674	0.4896											1.29184	1.31839
		1.25349	0.53218	1.30006	0.49469											1.30435	1.33198
		1.266	0.53651	1.31342	0.49976											1.3177	1.34636
		1.27931	0.54093	1.32588	0.50442											1.33017	1.35977
		1.29267	0.54541	1.33924	0.50957											1.34352	1.37374
		1.30517	0.54981	1.35255	0.51469											1.35684	1.38797
		1.31849	0.55426	1.36506	0.51935											1.36934	1.40135
		1.33185	0.55871	1.37837	0.52404											1.3827	1.41561
		1.34431	0.56287	1.39173	0.5289											1.39602	1.42982
		1.35767	0.5672	1.40423	0.53355											1.40852	1.44299
		1.37017	0.57124	1.41755	0.53856											1.42184	1.45714
		1.38349	0.57572	1.43005	0.54325											1.43434	1.47073
		1.39684	0.58014	1.44341	0.54816											1.4477	1.4849
		1.40931	0.58409	1.45673	0.55279											1.46101	1.49872
		1.42266	0.58822	1.46923	0.55713											1.47352	1.51143
		1.43598	0.59235	1.48255	0.56187											1.48683	1.52499
		1.44848	0.59625	1.49505	0.56626											1.50019	1.53887
		1.46184	0.60047	1.50837	0.57086											1.51269	1.55181
		1.47434	0.60442	1.52172	0.57543											1.52601	1.56563
		1.48766	0.60852	1.53423	0.57973											1.53851	1.57849
		1.50102	0.61265	1.54754	0.58439											1.55187	1.59199
		1.51348	0.6164	1.5609	0.58907											1.56519	1.60561
		1.52684	0.62047	1.5734	0.59338											1.57769	1.61858
		1.54015	0.62442	1.58672	0.59786											1.59101	1.63231
		1.55266	0.62814	1.59922	0.60196											1.60436	1.64611
		1.56601	0.63203	1.61258	0.60632											1.61687	1.65884
		1.57848	0.63572	1.6259	0.61092											1.63018	1.67252
		1.59183	0.63988	1.6384	0.61517											1.64269	1.68549
		1.60515	0.64395	1.65172	0.61962											1.656	1.69946
		1.61765	0.64767	1.66503	0.62395											1.66936	1.7134
		1.63101	0.65157	1.67758	0.62799											1.68186	1.72599
		1.64432	0.65529	1.69089	0.63253											1.69518	1.73926
		1.65683	0.65903	1.70421	0.63698											1.7085	1.75267
		1.67015	0.66313	1.71671	0.64105											1.72104	1.76544
		1.68265	0.66688	1.73003	0.64524											1.73436	1.77914
		1.69601	0.67072	1.74257	0.64905											1.74686	1.79182
		1.70932	0.6745	1.75589	0.65318											1.76018	1.80523
		1.72183	0.67795	1.76925	0.65757											1.77353	1.81238
		1.73518	0.68167	1.78171	0.66167											1.786	1.82532
		1.7485	0.68545	1.79507	0.6658											1.79935	1.83923
		1.761	0.68899	1.80838	0.66996											1.81267	1.85259
		1.77432	0.69262	1.82089	0.674											1.82517	1.86465
		1.78682	0.69599	1.83424	0.67836											1.83853	1.87762
		1.80014	0.69974	1.84671	0.68255											1.85099	1.89022
		1.8135	0.70355	1.86006	0.68703											1.86435	1.90383
		1.826	0.70715	1.87338	0.69145											1.87767	1.91713
		1.83932	0.71098	1.88588	0.69546											1.89017	1.92949
		1.85267	0.71488	1.89924	0.69991											1.90353	1.94258
		1.86518	0.71851	1.91256	0.70439											1.91684	1.95599
		1.87849	0.72237	1.92506	0.70852											1.92931	1.9687
		1.891	0.72609	1.93838	0.71286											1.9427	1.98246
		1.90431	0.73005	1.95088	0.71687											1.95602	1.99614
		1.91767	0.73394	1.96424	0.72103											1.96852	2.00876
		1.93017	0.73754	1.97755	0.72542											1.98184	2.0222
		1.94349	0.74126	1.99006	0.72955											1.99434	2.03494
		1.95685	0.74519	2.00337	0.73397											2.0077	2.04873
		1.96931	0.74893	2.01588	0.73789											2.02102	2.06252
		1.98267	0.75277	2.02923	0.74194											2.03352	2.07526
		1.99517	0.75626	2.04255	0.74609											2.04684	2.08858
		2.00849	0.76	2.05505	0.74996											2.05934	2.10065
		2.0218	0.76378	2.06841	0.75418											2.0727	2.11365
		2.03431	0.76738	2.08173	0.7583											2.08601	2.12671
		2.04766	0.77119	2.09423	0.76229											2.09852	2.13901
		2.06098	0.77494	2.10755	0.76639											2.11183	2.15184
		2.07348	0.77834	2.12005	0.7704											2.12519	2.16449
		2.08684	0.78203	2.13341	0.77459											2.13769	2.17652
		2.0993	0.78557	2.14672	0.77889											2.15101	2.18929
		2.11266	0.78943	2.15923	0.78287											2.16351	2.2013
		2.12597	0.79327	2.17254	0.78694											2.17683	2.21421
		2.13848	0.79667	2.1859	0.79093											2.19015	2.22698
		2.15184	0.80024	2.1984	0.79479											2.20269	2.23904
		2.16515	0.8039	2.21172	0.79898											2.21601	2.25202
		2.17766	0.80741	2.22422	0.80284											2.22936	2.2649
		2.19097	0.81113	2.23754	0.8068											2.24187	2.27685
		2.20348	0.81465	2.2509	0.81063											2.25518	2.28935
		2.21683	0.81822	2.2634	0.8143											2.26769	2.30098
		2.23015	0.82179	2.27672	0.81819											2.281	2.31328
		2.24265	0.82519	2.29007	0.82214											2.29436	2.32564
		2.25601	0.82876	2.30258	0.82572											2.30686	2.33729
		2.26933	0.83228	2.31589	0.82955											2.32018	2.34962
		2.28183	0.83559	2.3284	0.83312											2.3335	2.36163
		2.29515	0.8391	2.34171	0.83725											2.346	2.37287
		2.30765	0.84244	2.35507	0.84138											2.35932	2.38511
		2.32101	0.84619	2.36757	0.84519											2.37186	2.39647
		2.33432	0.84979	2.38089	0.84908											2.38518	2.40851
		2.34683	0.8531	2.39425	0.85283											2.39853	2.42049
		2.36014	0.85641	2.40671	0.85649											2.411	2.43156
		2.3735	0.8598	2.42007	0.86033											2.42435	2.44388
		2.386	0.86302	2.43257	0.86387											2.43767	2.45621
		2.39932	0.86668	2.44589	0.86768											2.45017	2.46763
		2.41182	0.87008	2.45924	0.87143											2.46353	2.48011
		2.42514	0.87354	2.47171	0.87477											2.47599	2.49173
		2.4385	0.8769	2.48506	0.87849											2.48935	2.50351
		2.451	0.88009	2.49838	0.8822											2.50267	2.51566
		2.46432	0.8837	2.51088	0.88566											2.51517	2.52699
		2.47767	0.88721	2.52424	0.88926											2.52853	2.53873
		2.49018	0.89046	2.53674	0.8926											2.54184	2.55079
		2.50349	0.89363	2.55006	0.89629											2.55435	2.56178
		2.51596	0.89679	2.56338	0.90004											2.5677	2.5734
		2.52931	0.90024	2.57588	0.90355											2.58017	2.58345
		2.54267	0.9037	2.58924	0.90727											2.59352	2.59501
		2.55517	0.90692	2.60255	0.91108											2.60684	2.60655
		2.56849	0.91032	2.61506	0.91474											2.61934	2.61689
		2.58185	0.91374	2.62837	0.91869											2.63266	2.62805
		2.59431	0.91702	2.64088	0.92244											2.64602	2.63944
		2.60767	0.92077	2.65423	0.92628											2.65852	2.64995
		2.62017	0.92434	2.66755	0.9302											2.67184	2.66111
		2.63349	0.92806	2.68005	0.93374											2.68519	2.66723
		2.64684	0.93167	2.69341	0.93743											2.6977	2.67756
		2.65931	0.93503	2.70673	0.94124											2.71101	2.02949
		2.67266	0.93875	2.71923	0.94481											2.72352	1.9164
		2.68598	0.94259	2.73255	0.94865											2.73683	1.92951
		2.69848	0.9461	2.74505	0.95202											2.75019	1.94222
		2.71184	0.9497	2.75841	0.95547											2.76269	1.95446
		2.72434	0.95295	2.77172	0.95881											2.77601	1.96729
		2.73766	0.95653	2.78423	0.96183											2.78851	1.97915
		2.75097	0.9603	2.79754	0.96417											2.80187	1.99145
		2.76348	0.96388	2.8109	0.9326											2.81519	2.0039
		2.77684	0.96763	2.8234	0.93172
		2.79015	0.97114	2.83672	0.93626
		2.80266	0.97445	2.84922	0.94118
		2.81597	0.97802	2.86254	0.94651
		2.82848	0.98139	2.8759	0.95161
		2.84183	0.98502	2.88836	0.95635
		2.85515	0.98871	2.90172	0.96139
		2.86765	0.99211	2.91507	0.96634
		2.88097	0.99583	2.92758	0.97096
		2.89433	0.99957	2.94089	0.97574
		2.90683	1.00312	2.9534	0.98001
		2.92015	1.00698	2.96671	0.98437
		2.93265	1.01041	2.98007	0.98856
		2.94601	1.01386	2.99257	0.99257
		2.95932	1.01753	3.00589	0.99679
		2.97183	1.02107	3.01921	1.00086
		2.98514	1.02479	3.03171	1.00455
		2.9985	1.02842	3.04503	1.0083
		3.011	1.03173	3.05757	1.01184
		3.02432	1.03512	3.07089	1.01559
		3.03682	1.03846	3.0842	1.01937
		3.05014	1.04198	3.09671	1.02288
		3.0635	1.04552	3.11006	1.02651
		3.076	1.0488	3.12338	1.03012
		3.08932	1.05231	3.13588	1.03372
		3.10263	1.056	3.14924	1.03741
		3.11518	1.05961	3.16174	1.04072
		3.12849	1.06332	3.17506	1.04423
		3.141	1.06681	3.18842	1.04757
		3.15431	1.07032	3.20088	1.05061
		3.16767	1.07387	3.21424	1.05384
		3.18013	1.07721	3.22755	1.05685
		3.19349	1.08081	3.24006	1.05934
		3.2068	1.08438	3.25337	1.06148
		3.21931	1.08766	3.26588	1.06294
		3.23267	1.09111	3.27923	1.06277
		3.24517	1.09434	3.29255	1.0596
		3.25849	1.09794	3.30505	1.06245
		3.27184	1.10148	3.31837	1.06652
		3.28431	1.10479	3.33173	1.07062
		3.29766	1.10813	3.34423	1.07436
		3.31098	1.11153	3.35755	1.07858
		3.32348	1.11483	3.3709	1.08291
		3.33684	1.11855	3.38341	1.08687
		3.34934	1.12204	3.39672	1.09106
		3.36266	1.12564	3.40923	1.09486
		3.37597	1.12945	3.42254	1.09908
		3.38848	1.13299	3.4359	1.10341
		3.40184	1.13686	3.4484	1.10734
		3.41515	1.14072	3.46172	1.11158
		3.42766	1.14432	3.47422	1.11551
		3.44097	1.14813	3.48754	1.11949
		3.45348	1.15167	3.5009	1.12356
		3.46683	1.15539	3.5134	1.12743
		3.48015	1.15932	3.52672	1.1315
		3.49265	1.16304	3.54007	1.13551
		3.50601	1.16693	3.55258	1.13902
		3.51933	1.17068	3.56589	1.14295
		3.53183	1.17419	3.57921	1.14702
		3.54515	1.17812	3.59171	1.15088
		3.55765	1.18175	3.60507	1.15486
		3.57101	1.18579	3.61757	1.15838
		3.58432	1.18948	3.63089	1.16221
		3.59683	1.19299	3.64425	1.16611
		3.61014	1.1968	3.65671	1.16974
		3.6235	1.20078	3.67007	1.17361
		3.636	1.20433	3.68257	1.1773
		3.64932	1.20813	3.69589	1.18116
		3.66182	1.21171	3.70924	1.18488
		3.67514	1.21566	3.72175	1.18854
		3.6885	1.2197	3.73506	1.19241
		3.701	1.22339	3.74838	1.19613
		3.71432	1.2274	3.76088	1.19961
		3.72767	1.2313	3.77424	1.2033
		3.74018	1.23484	3.78674	1.20681
		3.75349	1.23859	3.80006	1.21053
		3.766	1.24216	3.81338	1.21422
		3.77931	1.246	3.82588	1.21765
		3.79267	1.24963	3.83924	1.22122
		3.80517	1.25311	3.85255	1.22497
		3.81849	1.25666	3.86506	1.22869
		3.83185	1.26043	3.87841	1.23264
		3.84431	1.26398	3.89088	1.23619
		3.85767	1.26772	3.90423	1.23988
		3.87017	1.27118	3.91755	1.24359
		3.88349	1.27484	3.93005	1.24705
		3.89684	1.27871	3.94341	1.25089
		3.90935	1.28254	3.95673	1.25463
		3.92266	1.28641	3.96923	1.25821
		3.93598	1.2903	3.98255	1.26201
		3.94848	1.29379	3.99505	1.26547
		3.96184	1.29745	4.00841	1.26922
		3.9743	1.30096	4.02172	1.27282
		3.98766	1.30474	4.03423	1.27616
		4.00097	1.30855	4.04754	1.27967
		4.01348	1.31188	4.0609	1.28316
		4.02684	1.31537	4.0734	1.28658
		4.03934	1.31865	4.08672	1.29042
		4.05266	1.32228	4.09922	1.29396
		4.06597	1.32577	4.11254	1.29777
		4.07848	1.32884	4.1259	1.30158
		4.09183	1.32562	4.1384	1.30509
		4.10515	1.32954	4.15172	1.30898
		4.11765	1.33341	4.16507	1.31288
		4.13101	1.33765	4.17754	1.31642
		4.14432	1.34184	4.19089	1.32017
		4.15683	1.34568	4.2034	1.3238
		4.17015	1.34963	4.21671	1.32781
		4.18265	1.35347	4.23007	1.332
		4.19601	1.35777	4.24257	1.33581
		4.20932	1.36214	4.25589	1.33979
		4.22183	1.36606	4.26921	1.34377
		4.23514	1.37022	4.28171	1.34749
		4.2485	1.37438	4.29507	1.3515
		4.261	1.37824	4.30757	1.35528
		4.27432	1.38243	4.32089	1.35924
		4.28682	1.38644	4.33424	1.36322
		4.30014	1.39057	4.34675	1.36694
		4.31345	1.39464	4.36006	1.37104
		4.326	1.39836	4.37338	1.37522
		4.33932	1.40252	4.38588	1.37912
		4.35267	1.40676	4.3992	1.38313
		4.36518	1.41057	4.41174	1.38688
		4.37849	1.41455	4.42506	1.3908
		4.391	1.4183	4.43838	1.3949
		4.40431	1.42234	4.45088	1.39877
		4.41767	1.42638	4.46424	1.40269
		4.43017	1.43022	4.47755	1.40656
		4.44349	1.43423	4.49006	1.41022
		4.4568	1.43816	4.50337	1.41435
		4.46931	1.4419	4.51592	1.41818
		4.48267	1.44606	4.52919	1.42225
		4.49517	1.44993	4.54255	1.42627
		4.50849	1.45394	4.55505	1.42999
		4.5218	1.45789	4.56841	1.43406
		4.53435	1.4615	4.58173	1.43833
		4.54762	1.46551	4.59423	1.44228
		4.56033	1.46931	4.60755	1.44641
		4.57348	1.47315	4.62005	1.45022
		4.58684	1.47716	4.63341	1.45414
		4.59934	1.48079	4.64672	1.45804
		4.61266	1.48475	4.65923	1.46161
		4.62597	1.48882	4.67254	1.46565
		4.63848	1.49268	4.6859	1.46969
		4.65184	1.49672	4.6984	1.47338
		4.66515	1.50082	4.71172	1.4774
		4.67766	1.50463	4.72422	1.4812
		4.69097	1.50858	4.73758	1.4853
		4.70348	1.51233	4.7509	1.4894
		4.71683	1.51629	4.7634	1.49303
		4.73015	1.5203	4.77672	1.4969
		4.74265	1.52405	4.79007	1.50082
		4.75601	1.52803	4.80258	1.50466
		4.76932	1.53192	4.81589	1.5087
		4.78183	1.53561	4.82921	1.51259
		4.79515	1.53939	4.84171	1.51614
		4.80765	1.54287	4.85507	1.52009
		4.82101	1.54665	4.86757	1.52375
		4.83432	1.55034	4.88089	1.52773
		4.84683	1.55412	4.89421	1.53192
		4.86014	1.55825	4.90671	1.53564
		4.87265	1.562	4.92007	1.53959
		4.886	1.56607	4.93257	1.5432
		4.89932	1.56999	4.94589	1.5473
		4.91182	1.57377	4.95924	1.55142
		4.92514	1.5779	4.97175	1.55532
		4.9385	1.58194	4.98506	1.55951
		4.951	1.58575	4.99838	1.56375
		4.96432	1.58985	5.01088	1.56771
		4.97767	1.59392	5.02424	1.57195
		4.99018	1.59793	5.03674	1.57588
		5.00349	1.60223	5.05006	1.58001
		5.016	1.60619	5.06338	1.58413
		5.02931	1.6104	5.07588	1.58803
		5.04267	1.61465	5.08924	1.59216
		5.05517	1.61863	5.10255	1.5964
		5.06849	1.62297	5.11506	1.60033
		5.08099	1.62689	5.12837	1.60457
		5.09431	1.63105	5.14088	1.60859
		5.10767	1.63521	5.15423	1.6128
		5.12017	1.63925	5.16755	1.61714
		5.13349	1.64364	5.18005	1.62115
		5.14684	1.64803	5.19341	1.62531
		5.15931	1.65199	5.20673	1.62938
		5.17266	1.65617	5.21923	1.63307
		5.18517	1.66001	5.23255	1.63717
		5.19848	1.6642	5.24505	1.64106
		5.21184	1.66853	5.25837	1.64516
		5.22434	1.67254	5.27172	1.64926
		5.23766	1.67661	5.28423	1.65307
		5.25097	1.68065	5.29754	1.65726
		5.26348	1.68458	5.3109	1.66147
		5.27684	1.6888	5.3234	1.6654
		5.29015	1.69298	5.33672	1.6695
		5.30266	1.69688	5.34922	1.67333
		5.31601	1.70109	5.36254	1.67732
		5.32848	1.70505	5.3759	1.68144
		5.34179	1.70924	5.3884	1.68528
		5.35515	1.71366	5.40172	1.68938
		5.36765	1.7177	5.41507	1.69342
		5.38101	1.72189	5.42758	1.69711
		5.39432	1.72604	5.44089	1.70112
		5.40683	1.72979	5.4534	1.70502
		5.42015	1.73375	5.46671	1.70926
		5.43265	1.73767	5.48007	1.71336
		5.44597	1.74174	5.49257	1.71702
		5.45932	1.74575	5.50589	1.72086
		5.47183	1.74953	5.51925	1.72496
		5.48514	1.7536	5.53171	1.72888
		5.49765	1.75752	5.54507	1.7331
		5.511	1.76171	5.55838	1.7372
		5.52432	1.76575	5.57089	1.74098
		5.53682	1.7695	5.58424	1.74481
		5.55014	1.7734	5.59675	1.74865
		5.5635	1.77741	5.61006	1.75255
		5.576	1.78119	5.62338	1.75653
		5.58932	1.78523	5.63588	1.76028
		5.60263	1.78933	5.64924	1.76423
		5.61518	1.79296	5.66256	1.76821
		5.62849	1.79691	5.67506	1.77208
		5.641	1.80072	5.68838	1.77615
		5.65431	1.80482	5.70088	1.7799
		5.66767	1.80892	5.71424	1.78391
		5.68013	1.81269	5.72755	1.78798
		5.69349	1.81679	5.74006	1.79196
		5.70599	1.82069	5.75337	1.79629
		5.71931	1.82496	5.76588	1.80031
		5.73267	1.82924	5.77923	1.80447
		5.74517	1.83328	5.79255	1.80856
		5.75849	1.83764	5.80505	1.8124
		5.77184	1.84195	5.81841	1.81671
		5.78431	1.84622	5.83173	1.82089
		5.79766	1.85062	5.84423	1.82485
		5.81098	1.85495	5.85755	1.829
		5.82348	1.85893	5.87005	1.83296
		5.83684	1.86327	5.88341	1.83735
		5.8493	1.86731	5.89672	1.8418
		5.86266	1.87173	5.90923	1.8459
		5.87597	1.87609	5.92254	1.85018
		5.88848	1.88031	5.9359	1.85439
		5.90184	1.88476	5.9484	1.85838
		5.91515	1.88913	5.96172	1.86283
		5.92766	1.89328	5.97422	1.86684
		5.94101	1.89776	5.98754	1.87109
		5.95348	1.90186	6.00086	1.87542
		5.96683	1.9062	6.0134	1.87931
		5.98015	1.91044	6.02672	1.88374
		5.99265	1.9144	6.04007	1.88804
		6.00601	1.91879	6.05254	1.89205
		6.01847	1.92304	6.06589	1.89627
		6.03183	1.92743	6.0784	1.90016
		6.04515	1.93141	6.09171	1.90441
		6.05765	1.93531	6.10507	1.9088
		6.07101	1.93955	6.11757	1.9129
		6.08432	1.94397	6.13089	1.91715
		6.09683	1.94804	6.14421	1.92134
		6.11014	1.95229	6.15671	1.92517
		6.1235	1.95639	6.17007	1.92948
		6.136	1.96017	6.18257	1.93355
		6.14932	1.96438	6.19589	1.93779
		6.16182	1.96845	6.20924	1.94201
		6.17514	1.9727	6.22171	1.94582
		6.1885	1.9768	6.23506	1.94986
		6.201	1.98078	6.24838	1.95405
		6.21432	1.985	6.26088	1.958
		6.22767	1.98925	6.27424	1.96222
		6.24014	1.99326	6.28756	1.96649
		6.25349	1.99739	6.30006	1.97036
		6.266	2.00116	6.31338	1.97452
		6.27931	2.00526	6.32588	1.97844
		6.29267	2.0096	6.33924	1.98251
		6.30517	2.01373	6.35255	1.98649
		6.31849	2.01789	6.36506	1.9903
		6.33099	2.02181	6.37837	1.99431
		6.34431	2.02585	6.39088	1.99826
		6.35767	2.02992	6.40423	2.00242
		6.37017	2.03382	6.41755	2.00664
		6.38349	2.03794	6.43005	2.01062
		6.39684	2.0421	6.44337	2.01466
		6.40931	2.04582	6.45673	2.01882
		6.42266	2.04983	6.46923	2.02289
		6.43517	2.05379	6.48255	2.02728
		6.44848	2.05798	6.49505	2.0313
		6.4618	2.06222	6.50841	2.03548
		6.4743	2.066	6.52172	2.03967
		6.48766	2.07022	6.53423	2.04377
		6.50097	2.07452	6.54754	2.04822
		6.51348	2.07856	6.5609	2.05256
		6.52684	2.08298	6.5734	2.05654
		6.5393	2.08711	6.58672	2.06061
		6.55266	2.09139	6.59922	2.06445
		6.56597	2.09552	6.61258	2.06878
		6.57848	2.09956	6.62586	2.073
		6.59183	2.10392	6.6384	2.07689
		6.60515	2.10811	6.65172	2.0812
		6.61765	2.11209	6.66503	2.08559
		6.63101	2.11631	6.67754	2.08983
		6.64432	2.12064	6.69089	2.09426
		6.65683	2.1248	6.7034	2.09833
		6.67015	2.12913	6.71671	2.1026
		6.68265	2.13318	6.73007	2.10679
		6.69601	2.13742	6.74253	2.1108
		6.70932	2.14167	6.75589	2.11517
		6.72183	2.14574	6.76921	2.1195
		6.73514	2.15004	6.78171	2.1236
		6.74765	2.15408	6.79507	2.12785
		6.761	2.15827	6.80757	2.13171
		6.77432	2.16249	6.82089	2.13602
		6.78682	2.16641	6.83424	2.14032
		6.80014	2.17069	6.84671	2.1443
		6.8135	2.1749	6.86006	2.14849
		6.826	2.17886	6.87338	2.15253
		6.83932	2.18302	6.88588	2.15637
		6.85267	2.18717	6.89924	2.16073
		6.86514	2.1911	6.9117	2.16486
		6.87849	2.19537	6.92506	2.16928
		6.891	2.19924	6.93838	2.17315
		6.90431	2.20337	6.95088	2.1771
		6.91767	2.20741	6.96424	2.1812
		6.93017	2.2113	6.97674	2.18515
		6.94349	2.21558	6.99006	2.18934
		6.95599	2.21953	7.00337	2.1935
		6.96931	2.22355	7.01588	2.19722
		6.98267	2.22753	7.02923	2.20117
		6.99517	2.23122	7.04255	2.20533
		7.00849	2.2352	7.05505	2.2094
		7.02184	2.23933	7.06837	2.21347
		7.03431	2.24317	7.08087	2.21722
		7.04766	2.24729	7.09423	2.22123
		7.06017	2.25104	7.10755	2.22524
		7.07348	2.25494	7.12005	2.22908
		7.08684	2.25895	7.13341	2.23297
		7.09934	2.2627	7.14672	2.23699
		7.11266	2.26662	7.15923	2.24079
		7.12597	2.27055	7.17258	2.24486
		7.13848	2.27403	7.18505	2.24879
		7.15184	2.27792	7.1984	2.25289
		7.1643	2.28159	7.21172	2.25704
		7.17766	2.28563	7.22422	2.26082
		7.19097	2.2897	7.23754	2.26489
		7.20348	2.29333	7.25086	2.26914
		7.21683	2.29722	7.2634	2.27324
		7.23015	2.30132	7.27672	2.27751
		7.24265	2.30519	7.29007	2.2817
		7.25601	2.3092	7.30254	2.28563
		7.26847	2.31298	7.31589	2.28978
		7.28183	2.31693	7.3284	2.29383
		7.29515	2.32091	7.34171	2.2981
		7.30765	2.32493	7.35507	2.30243
		7.32097	2.32908	7.36757	2.30624
		7.33432	2.33321	7.38089	2.31034
		7.34683	2.33673	7.39339	2.31409
		7.36014	2.34059	7.40671	2.31839
		7.37265	2.3444	7.42007	2.3227
		7.386	2.34838	7.43257	2.32656
		7.39932	2.35233	7.44589	2.33061
		7.41182	2.35605	7.45924	2.33471
		7.42514	2.36015	7.47175	2.33872
		7.4385	2.36425	7.48506	2.34302
		7.451	2.36806	7.49757	2.34703
		7.46432	2.3721	7.51088	2.35143
		7.47767	2.37614	7.5242	2.35567
		7.49014	2.37992	7.53674	2.35957
		7.50349	2.38376	7.55006	2.36393
		7.516	2.38745	7.56338	2.36829
		7.52931	2.39143	7.57588	2.37219
		7.54267	2.39541	7.58924	2.37626
		7.55517	2.39898	7.6017	2.38004
		7.56849	2.40291	7.61506	2.38414
		7.5818	2.40677	7.62841	2.38827
		7.59431	2.41046	7.64088	2.39216
		7.60762	2.41442	7.65423	2.39603
		7.62017	2.41805	7.66755	2.39989
		7.63349	2.42165	7.68005	2.40358
		7.6468	2.42522	7.69337	2.40756
		7.65931	2.42874	7.70587	2.41128
		7.67266	2.43275	7.71923	2.41524
		7.68517	2.43655	7.73255	2.41895
		7.69848	2.44051	7.74505	2.42244
		7.71184	2.44437	7.75841	2.42625
		7.7243	2.44683	7.77172	2.42994
		7.73766	2.45029	7.78423	2.43327
		7.75097	2.45389	7.79754	2.43702
		7.76348	2.45726	7.81005	2.44048
		7.77684	2.46068	7.8234	2.44408
		7.79015	2.46411	7.83672	2.44715
		7.80266	2.46719	7.84922	2.45008
		7.81597	2.47067	7.86258	2.38197
		7.82848	2.47392	7.8759	2.38645
		7.84183	2.47711	7.8884	2.39093
		7.85515	2.48033	7.90172	2.39591
		7.86765	2.48332	7.91422	2.40059
		7.88097	2.48642	7.92754	2.40528
		7.89432	2.48956	7.94089	2.40993
		7.90683	2.49228	7.9534	2.41421
		7.92015	2.49521	7.96671	2.41887
		7.93265	2.4979	7.98007	2.42367
		7.94601	2.5006	7.99257	2.42797
		7.95932	2.50344	8.00589	2.43257
		7.97183	2.50578	8.01921	2.43688
		7.98514	2.50856	8.03171	2.441
		7.99765	2.51091	8.04507	2.44551
		8.011	2.51345	8.05757	2.44967
		8.02432	2.51606	8.07089	2.45401
		8.03682	2.51793	8.0842	2.45811
		8.05014	2.51872	8.09671	2.46206
		8.0635	2.39266	8.11006	2.46616
		8.076	2.39562	8.12253	2.46994
		8.08931	2.39825	8.13588	2.47404
		8.10182	2.33312	8.1492	2.4779
		8.11514	1.99929	8.1617	2.48156
		8.12849	2.00125	8.17506	2.48537
		8.141	2.00319	8.18838	2.48921
		8.15431	2.0038	8.20088	2.49278
		8.16767	2.00439	8.21424	2.49667
		8.18017	1.87109	8.22755	2.50033
		8.19349	1.86848	8.24006	2.50364
		8.20599	1.7801	8.25341	2.50719
		8.21931	1.52	8.26588	2.51082
		8.23267	1.521	8.27923	2.51483
				8.29255	2.51867
				8.30505	2.52203
				8.31841	2.52549
				8.33173	2.52853
				8.34423	2.53102
				8.35755	2.53222
				8.37005	2.35351
				8.38341	2.35049
				8.39672	2.35023
				8.40923	2.35046
				8.42254	2.35184
				8.43505	2.21066
				8.4484	2.20773
				8.46172	1.85946
				8.47422	1.86089
				8.48754	1.86312
				8.50085	1.8657
				8.5134	1.86836
				8.52672	1.87144
				8.54007	1.87202
				8.55254	1.86921
				8.56589	1.83284
				8.5784	1.73266
[truncated: 33 more columns]
